# Supplementary material for: Contrasting Dispersal Histories Shape Distinct Evolutionary Trajectories Between Malesian and Pantropical Talipariti (Malvaceae)
Source: Ecol Evol. 2026 Jul 30;16(8):e74056. doi: 10.1002/ece3.74056 (PMC13421916; doi:10.1002/ece3.74056)
Supplement: Supplementary file 2 — Table S1:1 Herbarium specimens samples information. Table S1:2 Silica gel preserved samples information. Table S1:3 Sequencing data obtained from public repositories. Left, target enriched nuclear genes obtained from PAFTOL and 1KP. Right, assembled plastome sequences. [file ECE3-16-e74056-s002.xlsx]

## Sheet: Table S1.1
Table S1.1. Herbarium specimens samples information.
Labels	Species	Location	Collector field number	Geolocation	Date	Herbarium code
Hibiscus decaspermus	Hibiscus decaspermus Koord. & Valeton	Warloka, Komodo, West Manggarai Regency, East Nusa Tenggara, Indonesia	Schmutz, E 2171	(-8.6184, 119.8403)	1968-05-06	L.2362512
Hibiscus floccosus	Hibiscus floccosus Mast.	Betong, Betong District, Yala, Thailand	Santisuk, T; Nimanong, B 429	(5.774337, 101.072312)	1972-12-19	L.2362942
Hibiscus floccosus	Hibiscus floccosus Mast.	Kerau Game reserve, Central Pahang kuala Pompat, Malasya	Whitmore, TC KEP FRI 12858	–	1969-11-12	L.2362947
Hibiscus floccosus	Hibiscus floccosus Mast.	Sungai Lebir, Betong Nr. Kuala Lebir Kechil. Kelantan, Malaysia	P.F. Cockburn, FRI7071	–	1967-09-12	K001913939
Hibiscus glanduliferus	Hibiscus glandiliferus Craib	Na Lak, Phang Daeng, Dong Luang District, Mukdahan 49140, Thailand	Pooma, R; Wilde, WJJO de; Duyfjes, BEE; Chamchumroon, V; Phattarahirankanok, K 2459	(16.798611, 104.435833)	2001-08-24	L.3922112
Hibiscus glanduliferus	Hibiscus glandiliferus Craib	Non Sawan, Ban Sai, Prakhon Chai District, Buri Ram 31140, Thailand	Murata, G; Phengklai, C; Mitsuta, S; Nagamasu, H; Nantasan, N T- 37393	(14.666667, 103.066667)	1984-10-04	L.2366854
Hibiscus pulvinulifer	Hibiscus pulvinulifer Borss.Waalk.	Koiari Rural LLG, Central Province, Papua New Guinea	R. Schodde, 3087	(-9.416667, 147.5)	1962-09-24	L.2357648
Hibiscus pulvinulifer	Hibiscus pulvinulifer Borss.Waalk.	Subitana area, Sogeri Plateau, Central District, Papua New Guinea	R. Schodde, 3128	–	1962-09-28	L.2357649
Hibiscus pulvinulifer	Hibiscus pulvinulifer Borss.Waalk.	Tufi Rural LLG, Northern Province, Papua New Guinea	Katik, P NGF 46986	(-9.966667, 149.816667)	1972-06-16	K001913936
Hibiscus sciadiolepidus	Hibiscus sciadiolepidus (Hochr.) Borss.Waalk.	Hydrographers Range, Northern Province, Papua New Guinea (my indentification)	Pullen, R 5612	–	1964-08-05	L.2369246
Hibiscus sterculiifolius	Hibiscus sterculiifolius (Guill. & Perr.) Steud.	Santa, Monts des Dan. Côte d'Ivoire	F.N. Hepper & J. Maley, 8055	–	1984-02-03	K001913924
Hibiscus sterculiifolius	Hibiscus sterculiifolius (Guill. & Perr.) Steud.	Dougoula village, Boké Prefecture. Guinea	X.M. van der Bourgt, 1006	(10.7483, -14.5542)	2007-11-20	K001061536
Hibiscus sterculiifolius	Hibiscus sterculiifolius (Guill. & Perr.) Steud.	Southern Sula Mts, Simbili Hill, Tonkolili. Sierra Leone	E. Robinson, 6	(8.972, -11.69)	2009-12-06	K000678021
Papuodendron hooglandianum	Papuodendron hooglandianum (Kosterm.) Borss.Waalk.	Berringe village, south-western foothills of Finisterre Mountains, Papua New Guinea	Hoogland, RD 5156	–	1955-08-30	L.2377038
Papuodendron hooglandianum	Papuodendron hooglandianum (Kosterm.) Borss.Waalk.	Bulolo, Watut Rural LLG, Morobe Province, Papua New Guinea	Havel, JJ; Anderson, B NGF 17008	(-7.166667, 146.666667)	1962-11-27	L.2377040
Papuodendron hooglandianum	Papuodendron hooglandianum (Kosterm.) Borss.Waalk.	Subitana area, Sogeri Plateau, Central District, Papua New Guinea	R. Schodde, 3128	–	1962-09-28	K001913942
Papuodendron lepidotum	Papuodendron lepidotum C.T.White	Upper Karawan River, Karawari Rural LLG, East Sepik Province, Papua New Guinea	Dornstreich, MD NGF 89	(-4.95, 143.2)	1968-09-01	L.2377032
Papuodendron lepidotum	Papuodendron lepidotum C.T.White	Lae, Morobe Province, Papua New Guinea	Royen, P van NGF 20064	(-6.75, 147)	1964-08-29	L.2377033
Papuodendron lepidotum	Papuodendron lepidotum C.T.White	Usino Rural LLG, Madang Province, Papua New Guinea	Henty, EE NGF 28007	(-5.5, 145.416667)	1966-08-17	L.2377034
Papuodendron lepidotum	Papuodendron lepidotum C.T.White	Lae, Morobe Province, Papua New Guinea	Henty, EE; Royen, P van NGF 16711	(-6.75, 147)	1963-10-23	L.2377035
Papuodendron lepidotum	Papuodendron lepidotum C.T.White	Lae-Nadzab Road, Morobe District, Papua New Guinea	Hartley, TG 10835	–	1962-10-09	L.2377036
Papuodendron lepidotum	Papuodendron lepidotum C.T.White	Atzera Range, Morobe Province, Papua New Guinea	Takeuchi, WN 9094	–	1993-08-13	L.3922169
Papuodendron lepidotum	Papuodendron lepidotum C.T.White	Atzera Range, Morobe Province, Papua New Guinea	Takeuchi, WN 9094'	–	1993-08-13	L.3925304
Papuodendron lepidotum	Papuodendron lepidotum C.T.White	Rain forest above Bewapi Creek near Lae, Morobe, New Guinea	Henty, EE NGF 14822	(-6.75, 147.166667)	1962-09-03	L.2377044
Talipariti archboldianum	Talipariti archboldianum (Borss.Waalk.) Fryxell	Kaugel valley, Western Highlands Province, Papua New Guinea	Robbins, RG 440	–	1957-07-15	L.2359239
Talipariti archboldianum	Talipariti archboldianum (Borss.Waalk.) Fryxell	Yule Island, Central Province, Papua New Guinea	Darbyshire, PJ 959	(-8.816667, 146.533333)	1962-09-14	L.2359247
Talipariti archboldianum	Talipariti archboldianum (Borss.Waalk.) Fryxell	Gadsup/Tairora Rural LLG, Eastern Highlands Province, Papua New Guinea	Hartley, TG 11985	(-6.35, 145.933333)	1963-07-08	L.2359260
Talipariti archboldianum	Talipariti archboldianum (Borss.Waalk.) Fryxell	East Okapa Rural LLG, Eastern Highlands Province, Papua New Guinea	Henty, EE; Katik, P NGF 41991	(-6.6, 145.583333)	1969-05-14	L.2359253
Talipariti archboldianum	Talipariti archboldianum (Borss.Waalk.) Fryxell	Lake Kutubu Rural LLG, Southern Highlands Province, Papua New Guinea	Takeuchi, WN 9114	(-6.55, 143.2)	1993-09-05	L.3925130
Talipariti archboldianum	Talipariti archboldianum (Borss.Waalk.) Fryxell	Karimui Rural LLG, Chimbu Province, Papua New Guinea	Takeuchi, WN 11194	(-6.716667, 145)	1996-09-19	L.3914904
Talipariti archboldianum	Talipariti archboldianum (Borss.Waalk.) Fryxell	Washkuk, East Sepik Province, Papua New Guinea	Takeuchi, WN; Wiakabu, J 10043	(-4.183333, 142.733333)	1994-08-15	L.3922972
Talipariti aruense	Talipariti aruense (Hatus. ex Borss.Waalk.) Fryxell	Pulau Kobroor Island, Algadang, Central Aru, Aru Islands Regency, Maluku, Indonesia	M. van Balgooy, 6865	–	1994-11-06	K000659767
Talipariti borneensis	Talipariti borneensis (Airy Shaw) Fryxell	Long Belaka Pitau, Pujungan, Malinau Regency, North Kalimantan, Indonesia	Sidiyasa, K; Arifin, Z 1566	(2.6, 115.6)	1999-03-07	L.2359222
Talipariti borneensis	Talipariti borneensis (Airy Shaw) Fryxell	Loa Duri Ulu, Loa Janan, Kutai Kartanegara Regency, East Kalimantan, Indonesia	Kostermans, AJGH 6758	(-0.6, 117.05)	1952-05-06	L.2359225
Talipariti dalbertisii	Talipariti dalbertisii (F.Muell.) Fryxell	Walsa Rural LLG, Sandaun Province, Papua New Guinea	Streimann, H; Martin, N LAE 52870	(-3.333333, 141.166667)	1971-11-24	L.2371556
Talipariti dalbertisii	Talipariti dalbertisii (F.Muell.) Fryxell	Homasam, Megambilis, Central Mamberamo Regency, Papua, Indonesia	Brass, LJ; Versteegh, C 11959	(-3.418889, 139.117222)	1939-01-01	L.2371580
Talipariti dalbertisii	Talipariti dalbertisii (F.Muell.) Fryxell	Aitape, Sandaun Province. Papua New Guinea	Darbyshire, PJ; Hoogland, RD 7940	–	1961-01-14	L.2371541
Talipariti dalbertisii	Talipariti dalbertisii (F.Muell.) Fryxell	Cyclops Mountains, Nehibe, Ravenirara, Jayapura Regency, Papua, Indonesia	Royen, P van; Sleumer, HO 5639	(-2.5097, 140.62032)	1961-05-29	L.2371544
Talipariti elatum	Talipariti elatum (Sw.) Fryxell	Trinidad	Purseglove, JW P 6196	–	1957-09-21	L.2367211
Talipariti ellipticifolium	Talipariti ellipticifolium (Borss.Waalk.) Fryxell	Ambunti Rural LLG, East Sepik Province, Papua New Guinea	Hoogland, RD; Craven, LA 10182	(-4.2, 142.8)	1966-06-01	L.2371512
Talipariti ellipticifolium	Talipariti ellipticifolium (Borss.Waalk.) Fryxell	Karawari Rural LLG, East Sepik Province, Papua New Guinea	Millar, AN NGF 37543	(-4.666667, 143.583333)	1969-05-24	L.2371513
Talipariti ellipticifolium	Talipariti ellipticifolium (Borss.Waalk.) Fryxell	Sumgilbar Rural LLG, Madang Province, Papua New Guinea	Hoogland, RD; Craven, LA 10613	(-4.866667, 145.7)	1966-07-21	L.2371516
Talipariti ellipticifolium	Talipariti ellipticifolium (Borss.Waalk.) Fryxell	Wagu, East Sepik Province, Papua New Guinea	Hoogland, RD; Craven, LA 10372	(-4.2, 142.8)	1966-06-29	L.2371518
Talipariti ellipticifolium	Talipariti ellipticifolium (Borss.Waalk.) Fryxell	Ambenob Rural LLG, Madang Province, Papua New Guinea	Hoogland, RD 4880	(-5.316667, 145.75)	1955-06-15	L.2371523
Talipariti hastatum	Talipariti hastatum (L.f.) Fryxell	Hitiaa beach, Tahiti, French Polynesia	Grant, ML 4502	–	1930-11-16	L.2367205
Talipariti hastatum	Talipariti hastatum (L.f.) Fryxell	N.E. of Papeete, Tahiti, Society Islands, French Polynesia	MacDaniels, LH 1697	–	1927-06-24	L.2367203
Talipariti hastatum	Talipariti hastatum (L.f.) Fryxell	Kamehameha Schools - Kapālama Campus, 1887 Makuakane St, Honolulu, Hawaii, USA	Judd, AF; Bryan Jr, EH; Neal, M s.n.	–	1932-06-06	L.2367206
Talipariti pleijtei	Talipariti pleijtei (Borss.Waalk.) Fryxell	Wrikapal, Fakfak, Fakfak Regency, West Papua, Indonesia	Moll, VW BW(Ind.) 11517	(-2.88835, 132.30543)	1961-04-03	L.2371395
Talipariti pleijtei	Talipariti pleijtei (Borss.Waalk.) Fryxell	Island Adi (south of Kaimana), Div. Fak-Fak, Indonesia	Koster, C BW(Ind.) 6905	–	1958-05-31	L.2371401
Talipariti pleijtei	Talipariti pleijtei (Borss.Waalk.) Fryxell	Kotlol, Salawati Selatan, Sorong Regency, West Papua, Indonesia	Koster, C BW(Ind.) 1498	(-1.257131, 130.838132)	1956-10-22	L.2371402
Talipariti pleijtei	Talipariti pleijtei (Borss.Waalk.) Fryxell	Vogelkop Peninsula, Idje river valley, Central Tamrau Ra., Mt Kusemun I. West Papua, Indonesia	Royen, P van; Sleumer, HO; Schram, FAW 7788	–	1961-11-08	L.2371403
Talipariti potteri	Talipariti potteri (O.Deg. & Greenwell) Fryxell	Rose River, 3 km W of Poloceman Crossing, Numburindi NT 0822, Australia	Dunlop, CR 7409	(-14.233333, 135.566667)	1987-12-01	L.2366725
Talipariti pseudotiliaceum	Talipariti pseudotiliaceum (Borss.Waalk.) Fryxell	Morotai. Subdistr. Tobelo. North Tjao. Indonesia	W. Tangkilisan, 229	–	1949-07-02	K000659759
Talipariti schlechteri	Talipariti schlechteri (Lauterb.) Fryxell	Kove/Kaliai Rural LLG, West New Britain Province, Papua New Guinea	White, KJ NGF 10011	(-5.75, 149.083333)	1958-05-04	L.2358118
Talipariti schlechteri	Talipariti schlechteri (Lauterb.) Fryxell	Kandrian Coastal Rural LLG, West New Britain Province, Papua New Guinea	Henty, EE; Frodin, DG NGF 27205	(-6.066667, 149.2)	1966-03-15	L.2358119
Talipariti sepikense	Talipariti sepikense (Borss.Waalk.) Fryxell	Near Wantipi village (on Bliri River), Aitape Subdistrict. New Guinea	Darbyshire, P.J.; Hoogland, R.D., 8350	–	1961-08-01	K001913929
Talipariti simile	Talipariti simile (Blume) Fryxell	Bogor, Java, Indonesia	Durand, EM 762	–	1907-08-08	L.2371363
Talipariti sp.	Talipariti Fryxell	Forest along Sitipa river near village of Gahom village, East Sepik, Papua New Guinea	Takeuchi, WN 6756	(-4.65, 142.733333)	1990-09-07	L.3915990
Thepparatia fragrans	Thepparatia fragrans (Roxb.) Landrein	Cúc Phương, Nho Quan District, Ninh Bình, Vietnam	Cuong, NM; Kien, DT; Sinh, MV 973	(20.311333, 105.633)	2000-08-14	L.3914886

## Sheet: Table S1.2
Table S1.2. Silica-gel preserved samples information.
Labels	Species	Location	Collector field number
Talipariti elatum	Talipariti elatum (Sw.) Fryxell	El Yunque, Puerto Rico	Takayama et al. 03111301
Talipariti elatum	Talipariti elatum (Sw.) Fryxell	El Yunque, Puerto Rico	Takayama et al. 03111307
Talipariti glabrum	Talipariti glabrum (Matsum. ex Nakai) Fryxell	Ogasawara: Higashiyama, Hahajima I., Japan	Takayama et al. 13100403
Talipariti glabrum	Talipariti glabrum (Matsum. ex Nakai) Fryxell	Ogasawara: Kofuji, Hahajima I., Japan	Takayama et al. 13100501
Talipariti glabrum	Talipariti glabrum (Matsum. ex Nakai) Fryxell	Ogasawara: Minamizaki, Hahajima I., Japan	Takayama et al. 13100502
Talipariti glabrum	Talipariti glabrum (Matsum. ex Nakai) Fryxell	Ogasawara: Mt. Chuo, Chichijima I., Japan	Takayama et al. 13100202
Talipariti glabrum	Talipariti glabrum (Matsum. ex Nakai) Fryxell	Ogasawara: Mt. Kensaki, Hahajima I., Japan	Takayama et al. 13100301
Talipariti glabrum	Talipariti glabrum (Matsum. ex Nakai) Fryxell	Ogasawara: Nagaski, Chichijima I., Japan	Takayama et al. 13100102
Talipariti glabrum	Talipariti glabrum (Matsum. ex Nakai) Fryxell	Ogasawara: Nishikikaigan, Chichijima I., Japan	Takayama et al. 13092901
Talipariti glabrum	Talipariti glabrum (Matsum. ex Nakai) Fryxell	Ogasawara: Ototojima I., Japan	Vélez-Esperilla et al. 2023071314
Talipariti hamabo	Talipariti hamabo (Siebold & Zucc.) Fryxell	Asahigaoka, Nobeoka-shi, Miyazaki, Japan	Takayama et al. 14060202
Talipariti hamabo	Talipariti hamabo (Siebold & Zucc.) Fryxell	Ehime: Souzu river, Enan-cho, Minamiuwa-gun, Japan	Takayama et al. 14060101
Talipariti hamabo	Talipariti hamabo (Siebold & Zucc.) Fryxell	Raizan and Izumi river, Itoshima-shi, Fukuoka, Japan	Takayama et al. 13081603
Talipariti hamabo	Talipariti hamabo (Siebold & Zucc.) Fryxell	Hamabo park, Ota river, Iwata-shi, Shizuoka, Japan	Takayama et al. 13080702
Talipariti hamabo	Talipariti hamabo (Siebold & Zucc.) Fryxell	Higashi-Moroki, Haruno-cho, Kochi-shi, Kochi, Japan	Takayama et al. 14110601
Talipariti hamabo	Talipariti hamabo (Siebold & Zucc.) Fryxell	Hyogo: Narugashima I., Japan	Takayama et al. 14110801
Talipariti hamabo	Talipariti hamabo (Siebold & Zucc.) Fryxell	Ise river, Minamiise-cho, Mie, Japan	Takayama et al. 13092301
Talipariti hamabo	Talipariti hamabo (Siebold & Zucc.) Fryxell	Kagoshima: Sumiyo-cho, Amami I., Japan	Takayama et al. 14090101
Talipariti hamabo	Talipariti hamabo (Siebold & Zucc.) Fryxell	Koume river, Nishinnoomote-shi, Kagoshima, Japan	Yamazaki et al. 20091201
Talipariti hamabo	Talipariti hamabo (Siebold & Zucc.) Fryxell	Kumamoto: Omiyaji, Shinwa-cho, Amakusa-shi, Japan	Takayama et al. 13081401
Talipariti hamabo	Talipariti hamabo (Siebold & Zucc.) Fryxell	Kumasaki river, Usuki-shi, Oita, Japan	Takayama et al. 14060201
Talipariti hamabo	Talipariti hamabo (Siebold & Zucc.) Fryxell	Kurio river, Yaku-cho, Kumage-gun, Kagoshima, Japan	Yamazaki et al. 20091002
Talipariti hamabo	Talipariti hamabo (Siebold & Zucc.) Fryxell	Miyazaki: Hosoda river, Nichinan-shi, Japan	Takayama et al. 13081201
Talipariti hamabo	Talipariti hamabo (Siebold & Zucc.) Fryxell	Himosa, Hirado-shi, Nagasaki, Japan	Takayama et al. 13081502
Talipariti hamabo	Talipariti hamabo (Siebold & Zucc.) Fryxell	Nagasaki: Sago-river, Tsushima I., Japan	Yamazaki et al. 19051501
Talipariti hamabo	Talipariti hamabo (Siebold & Zucc.) Fryxell	Ogamo river, Shimoda-shi, Shizuoka, Japan	Takayama et al. 13080802
Talipariti hamabo	Talipariti hamabo (Siebold & Zucc.) Fryxell	Shizuoka: Amiyazaki, Nishiizu-cho, Japan	Takayama et al. 13080902
Talipariti hamabo	Talipariti hamabo (Siebold & Zucc.) Fryxell	Wakayama: Hidaka river, Gobo-shi, Wakayama, Japan	Vélez-Esperilla et al. 2022073101
Talipariti hamabo	Talipariti hamabo (Siebold & Zucc.) Fryxell	Wakayama: Shimosato, Nachikatsuura-cho, Japan	Takayama et al. 13092102
Talipariti macrophyllum	Talipariti macrophyllum (Roxb. ex Hornem.) Fryxell	Thailand	Kajita et al. 1136
Talipariti pernambucense	Talipariti pernambucense (Arruda) Bovini	Puente de Las Americas, Panama	Kajita et al. 1293
Talipariti pernambucense	Talipariti pernambucense (Arruda) Bovini	Bosque de Barra, Brazil	Takayama et al. 05033002
Talipariti pernambucense	Talipariti pernambucense (Arruda) Bovini	Daniela, Brazil	Takayama et al. 05031801
Talipariti pernambucense	Talipariti pernambucense (Arruda) Bovini	Mosqueiro, Brazil	Takayama et al. 05032403
Talipariti pernambucense	Talipariti pernambucense (Arruda) Bovini	Pina, Panama	Kajita et al. 1261
Talipariti pernambucense	Talipariti pernambucense (Arruda) Bovini	Playa Altamira, Mexico	Takayama et al. 03112701
Talipariti pernambucense	Talipariti pernambucense (Arruda) Bovini	Playa Las Lajas, Panama	Kajita et al. 1304
Talipariti tiliaceum	Talipariti tiliaceum (L.) Fryxell	Aakawa, Nuku Hiva, French Polynesia	Takayama et al. 0677
Talipariti tiliaceum	Talipariti tiliaceum (L.) Fryxell	Axim: Ankobra river, Ghana	Takayama et al. 04092401
Talipariti tiliaceum	Talipariti tiliaceum (L.) Fryxell	Bagomovo, Tanzania	Kajita et al. 1516
Talipariti tiliaceum	Talipariti tiliaceum (L.) Fryxell	Hong Kong, Hong Kong	Takayama et al. 2630
Talipariti tiliaceum	Talipariti tiliaceum (L.) Fryxell	Java: Pantai Tratae, WP29, Indonesia	Kajita et al. 1243
Talipariti tiliaceum	Talipariti tiliaceum (L.) Fryxell	Kaui I., Hawaii	Takayama et al. 1363
Talipariti tiliaceum	Talipariti tiliaceum (L.) Fryxell	Kho Samui: WP13, Thailand	Kajita et al. 1207
Talipariti tiliaceum	Talipariti tiliaceum (L.) Fryxell	Lagos, Nigeria	Takayama et al. 03082501
Talipariti tiliaceum	Talipariti tiliaceum (L.) Fryxell	Lee point, Australia	Takayama et al. 04121001
Talipariti tiliaceum	Talipariti tiliaceum (L.) Fryxell	Mahe I., Seychelles	Takayama et al. 05090601
Talipariti tiliaceum	Talipariti tiliaceum (L.) Fryxell	Mauritius I., Mauritius	Takayama et al. 05090401
Talipariti tiliaceum	Talipariti tiliaceum (L.) Fryxell	New Caledonia, New Caledonia	Takayama et al. 2329
Talipariti tiliaceum	Talipariti tiliaceum (L.) Fryxell	Ogasawara: Chichijima I., Ohmura, Japan	Vélez-Esperilla et al. 2022070401
Talipariti tiliaceum	Talipariti tiliaceum (L.) Fryxell	Ogasawara: Nakodojima I., Japan	Vélez-Esperilla et al. 2022070201
Talipariti tiliaceum	Talipariti tiliaceum (L.) Fryxell	Okinawa: Iriomote I., Japan	Takayama et al. 14032601
Talipariti tiliaceum	Talipariti tiliaceum (L.) Fryxell	Okinawa: Ishigaki I., Japan	Takayama et al. 14032701
Talipariti tiliaceum	Talipariti tiliaceum (L.) Fryxell	Okinawa: Okinawa I., Japan	Takayama et al. 13080501
Talipariti tiliaceum	Talipariti tiliaceum (L.) Fryxell	Phuket I., Thailand	Kajita et al. 1122
Talipariti tiliaceum	Talipariti tiliaceum (L.) Fryxell	Sabah, Malaysia	Takayama et al. 2318
Talipariti tiliaceum	Talipariti tiliaceum (L.) Fryxell	Sarina beach, Australia	Takayama et al. 04121501
Talipariti tiliaceum	Talipariti tiliaceum (L.) Fryxell	Savaii I., Samoa	Takayama et al. 1411
Talipariti tiliaceum	Talipariti tiliaceum (L.) Fryxell	Sungei Bulou, Singapore	Takayama et al. 2302
Talipariti tiliaceum	Talipariti tiliaceum (L.) Fryxell	Tongatapu I., Tonga	Takayama et al. 1465
Talipariti tiliaceum	Talipariti tiliaceum (L.) Fryxell	Vaioopu river, Tahiti Nui, French Polynesia	Takayama et al. 14022501
Talipariti tiliaceum	Talipariti tiliaceum (L.) Fryxell	Waikkal, Sri Lanka	Kajita et al. 1111

## Sheet: Table S1.3
Table S1.3. Sequencing data obtained from public repositories. Left, target enriched nuclear genes obtained from PAFTOL and 1KP. Right, assembled plastome sequences obtained from NCBI.
Labels	Species	Code	Collector field number	Herbarium code		Labels	Species	NCBI Genebank code
Abroma augustum	Abroma augustum (L.) L.f.	PAFTOL 6452	Chase, M.W. 3081	–		Abelmoschus esculentus	Abelmoschus esculentus (L.) Moench	KY635876
Abutilon pannosum	Abutilon pannosum (G.Forst.) Schltdl.	PAFTOL 25431	Lawesson, J.E. 5245	K001275829		Abelmoschus manihot	Abelmoschus manihot (L.) Medik.	MT898000
Acropogon schumanniana	Acropogon schumanniana Schltr.	PAFTOL 25403	Tronchet, F.; Munzinger, J.; Oddi, A. 400	K000224817		Abelmoschus moschatus	Abelmoschus moschatus Medik.	MT890968
Adansonia digitata	Adansonia digitata L.	PAFTOL 25299	Friis, I.; Hailu, A.; Getachew, E. 12630	K001275807		Abelmoschus sagittifolius	Abelmoschus sagittifolius (Kurz) Merr.	MT898001
Anoda paniculata	Anoda paniculata Hochr.	PAFTOL 25383	Amith, J.; Hall, G. 642	K001259174		Abutilon indicum	Abutilon indicum (L.) Sweet	PP897811
Batesimalva killipii	Batesimalva killipii Krapov. ex Fryxell	PAFTOL 25501	Dorr, L.J.; Barnett, L.C.; Rosales, R. DORR 7455	K001275830		Abutilon megapotamicum	Abutilon megapotamicum (A.Spreng.) A.St.-Hil. & Naudin	OQ658622
Berrya javanica	Berrya javanica (Turcz.) Burret	PAFTOL 6453	Chase, M.W. 2143	–		Abutilon theophrasti	Abutilon theophrasti Medik.	MN641467
Bombax ceiba	Bombax ceiba L.	PAFTOL 6454	Chase, M.W. 3049	–		Alcea rosea	Alcea rosea L.	ON641339
Brachychiton sp	Brachychiton Schott & Endl.	PAFTOL 6455	RBG Kew DNA Bank 22137	–		Bombax buonopozense	Bombax buonopozense P.Beauv.	MN533962
Callirhoe triangulata	Callirhoe triangulata (Leavenw.) A.Gray	PAFTOL 25491	Dorr, L.J.; Nixon, K.C. 2439B	K001275833		Bombax ceiba	Bombax ceiba L.	OR832744
Ceiba pentandra	Ceiba pentandra (L.) Gaertn.	PAFTOL 25259	Etuge, M. 5215	K000338423		Callianthe picta	Callianthe picta (Gillies ex Hook. & Arn.) Donnell	MZ615336
Cephalohibiscus peekelii	Cephalohibiscus peekelii Ulbr.	PAFTOL 7832	Pullen, R. 5977	K001045480		Gossypium arboreum	Gossypium arboreum L.	HQ325740
Decaschistia byrnesii	Decaschistia byrnesii Fryxell	PAFTOL 25197	Cowie, I.; Egan, J. 4604	K001275818		Gossypium aridum	Gossypium aridum (Rose & Standl.) Skovst.	KP170502
Dombeya	Dombeya Cav.	PAFTOL 25265	Leeuwenberg, A.J.M. 8783	K000541305		Gossypium barbadense	Gossypium barbadense L.	AP009123
Firmiana simplex	Firmiana simplex (L.) W.Wight	PAFTOL 25401	Veldhuizen, J. 1578	K001275761		Gossypium darwinii	Gossypium darwinii G.Watt	HQ325741
Franciscodendron laurifolium	Franciscodendron laurifolium (F.Muell.) B.Hyland & Steenis	PAFTOL 25185	Gray, B. 7871	K001275762		Gossypium gossypioides	Gossypium gossypioides (Ulbr.) Standl.	HQ901195
Gaya gracilipes	Gaya gracilipes K.Schum.	PAFTOL 25179	Pedersen, T.M. 11525	K001275831		Gossypium herbaceum africanum	Gossypium herbaceum subsp. africanum (G.Watt) Vollesen	HQ325742
Gossypium somalense	Gossypium somalense (Gürke) J.B.Hutch., Silow & S.G.Stephens	PAFTOL 25349	Smith, B.; Smith, A.R. B14549	K001275813		Gossypium hirsutum	Gossypium hirsutum L.	MK792856
Grewia flavescens	Grewia flavescens Juss.	PAFTOL 6635	Reeves, G. 25	–		Gossypium longicalyx	Gossypium longicalyx J.B.Hutch. & B.J.S.Lee	JF317354
Helicteres baruensis	Helicteres baruensis Jacq.	PAFTOL 6459	Chase, M.W. 3048	–		Gossypium morrillii	Gossypium morrillii O.F.Cook & J.W.Hubb.	MK792866
Heliocarpus americanus	Heliocarpus americanus L.	PAFTOL 12691	Mamani 859	K000327141		Gossypium mustelinum	Gossypium mustelinum Miers ex G.Watt	HQ325743
Heritiera utilis	Heritiera utilis (Sprague) Sprague	PAFTOL 25433	Momoh, J. 53	K001286524		Gossypium nelsonii	Gossypium nelsonii Fryxell	KP221925
Hibiscus schizopetalus	Hibiscus schizopetalus (Mast.) Hook.f.	PAFTOL 25351	L&L 4578	K001275824		Gossypium thurberi	Gossypium thurberi Tod.	GU907100
Hibiscus sterculiifolius	Hibiscus sterculiifolius (Guill. & Perr.) Steud.	PAFTOL 25321	Fofana, F.; Couch, C.; Lopez Poveda, L.; Guilavogui, K. 247	K000749856		Gossypium tomentosum	Gossypium tomentosum Nutt. ex Seem.	HQ325745
Hibiscus zanzibaricus	Hibiscus zanzibaricus Exell	PAFTOL 25457	Vollesen, K. MRC 1943	K001275823		Gynatrix pulchella	Gynatrix pulchella (Willd.) Alef.	MW194054
Hildegardia barteri	Hildegardia barteri (Mast.) Kosterm.	PAFTOL 25315	van der Burgt, W.M. 2215	K001286913		Hibiscus aponeurus	Hibiscus aponeurus Sprague & Hutch.	PV666612
Hoheria angustifolia	Hoheria angustifolia Raoul	PAFTOL 25409	Melville, R.; Melville, E.F. 5768	K001275834		Hibiscus coccineus	Hibiscus coccineus Walter	OK336487
Indagator fordii	Indagator fordii Halford	PAFTOL 25183	Hyland, B. 16352	K000686688		Hibiscus denudatus	Hibiscus denudatus Benth.	PV666613
Julostylis angustifolia	Julostylis angustifolia (Arn.) Thwaites	PAFTOL 25449	Fosberg, F.R.; Sachet, M.-H. 52834	K001275819		Hibiscus fuscus	Hibiscus fuscus Garcke	PV666614
Kostermansia malayana	Kostermansia malayana Soegeng	PAFTOL 25375	H.103	K001275776		Hibiscus micranthus	Hibiscus micranthus L.f.	PV666615
Kydia sp	Kydia Roxb.	PAFTOL 25469	Murata, G.; Iwatsuki, K.; Pengklai, C. 15188	K001275825		Hibiscus moscheutos	Hibiscus moscheutos L.	ON007127
Malva alcea	Malva alcea L.	PAFTOL 25203	Barta, T. s.n.	K001275827		Hibiscus mutabilis	Hibiscus mutabilis L.	MZ855502
Malva setigera	Malva setigera K.F.Schimp. & Spenn.	PAFTOL 25479	Unknown	K001275828		Hibiscus mutabilis	Hibiscus mutabilis L.	ON007124
Malvastrum sp	Malvastrum A.Gray	PAFTOL 25181	Renvoize, S.A. 3310	K001275832		Hibiscus rosasinensis	Hibiscus x rosa-sinensis L.	MK382984
Megistostegium microphyllum	Megistostegium microphyllum Hochr.	PAFTOL 25365	Du Puy, B.; Du Puy, D.; Cheek, M. MB480	K001275822		Hibiscus sinosyriacus	Hibiscus sinosyriacus L.H.Bailey	MZ367751
Melhania ebenus	Melhania ebenus (Cronk) Dorr	PAFTOL 25429	Rowe, R. s.n.	K000568206		Hibiscus syriacus	Hibiscus syriacus L.	OM541594
Nayariophyton zizyphifolium	Nayariophyton zizyphifolium (Griff.) D.G.Long & A.G.Mill.	PAFTOL 25467	Poopath, M.; Jirakorn, S.; Keiwbang, W. 1871	K001293472		Hibiscus cf. verdcourtii	Hibiscus verdcourtii Craven	OZ224470
Papuodendron lepidotum	Papuodendron lepidotum C.T.White	PAFTOL 25421	Van Royen, P. NGF20064	K001275806		Hibiscus volkensii	Hibiscus volkensii Gürke	PV666616
Pavonia urens	Pavonia urens Cav.	PAFTOL 25263	Munyenyembe, P. 839	K000337669		Hoheria populnea	Hoheria populnea A.Cunn.	MW194059
Radyera farragei	Radyera farragei (F.Muell.) Fryxell & S.H.Hashmi	PAFTOL 25199	Smith, R.J.; Shade, A. RJS017	K001275820		Kosteletzkya pentacarpos	Kosteletzkya pentacarpos (L.) Ledeb.	OK336488
Sabdariffa cannabina (L.) M.M.Hanes & R.L.Barrett	Sabdariffa cannabina (L.) M.M.Hanes & R.L.Barrett	1KP 17829	M. Deyholos OneKP: OLXF 17829	–		Kydia calycina	Kydia calycina Roxb.	ON881736
Sida acuta	Sida acuta Burm.f.	PAFTOL 25283	Nkouka, S.O.C. 719	K000673042		Lawrencia glomerata	Lawrencia glomerata Hook.	MW194061
Sterculia tragacantha	Sterculia tragacantha Lindl.	PAFTOL 25243	Cheek, M. 5512	K000086696		Malva acerifolia	Malva acerifolia (Cav.) Alef.	MT304828
Talipariti tiliaceum	Talipariti tiliaceum (L.) Fryxell	PAFTOL 25293	Casas, J.F. 11663	K001275816		Malva cathayensis	Malva cathayensis M.G.Gilbert, Y.Tang & Dorr	NC_86774
Theobroma subincanum	Theobroma subincanum Mart.	PAFTOL 12759	Palacios 2339	K001340999		Malva parviflora	Malva parviflora L.	MK860036
Thespesia garckeana	Thespesia garckeana F.Hoffm.	PAFTOL 25367	Chapman, J.D. 5815	K001275815		Malva wigandii	Malva wigandii (Alef.) M.F.Ray	MT304827
Thespesia populneoides	Thespesia populneoides (Roxb.) Kostel.	PAFTOL 25455	Mwasumbi, L.B. 10249	K001275814		Malvastrum coromandelianum	Malvastrum coromandelianum (L.) Garcke	MK860037
Tilia cordata	Tilia cordata Mill.	PAFTOL 25451	Pigott, D.; Pigott, S. 2011-8	K001275764		Malvaviscus penduliflorus	Malvaviscus penduliflorus Moc. & Sessé ex DC.	ON464180
Urena lobata	Urena lobata L.	PAFTOL 25261	Grall, A.; van der Burgt, X.M.; Ngansop, E. 12	K001208505		Navaea phoenicea	Navaea phoenicea (Vent.) Webb & Berthel.	MT304826
						Plagianthus squamatus	Plagianthus squamatus (Nees) Benth.	MW194065
						Sabdariffa cannabina	Sabdariffa cannabina (L.) M.M.Hanes & R.L.Barrett	MK404537
						Sabdariffa gossypifolia	Sabdariffa gossypifolia (Mill.) M.M.Hanes & R.L.Barrett	MZ522720
						Sida acuta	Sida acuta Burm.f.	OL457165
						Sida fallax	Sida fallax Walp.	OQ870902
						Sida szechuensis	Sida szechuensis Matsuda	MT773597
						Sidalcea hendersonii	Sidalcea hendersonii S.Watson	OP780018
						Thepparatia fragrans	Thepparatia fragrans (Roxb.) Landrein	OQ570479
						Thespesia howii	Thespesia howii S.Y.Hu	MF314193
						Thespesia lampas	Thespesia lampas (Cav.) Dalzell	MF314195
						Azanza lampas	Azanza lampas (Cav.) Alef.	MN384259
						Trionum annuum	Trionum annuum Medik.	OL628829
						Urena lobata	Urena lobata L.	MZ901911
						Urena procumbens	Urena procumbens L.	MN533975
