# Supplementary material for: Contrasting Dispersal Histories Shape Distinct Evolutionary Trajectories Between Malesian and Pantropical Talipariti (Malvaceae)
Source: Ecol Evol. 2026 Jul 30;16(8):e74056. doi: 10.1002/ece3.74056 (PMC13421916; doi:10.1002/ece3.74056)
Supplement: Supplementary file 3 — Table S2:1 Species distribution matrix for our 6 biogeografic areas in BioGeoBears analysis. (0) absent, (1) present. Table S2:2 Manual dispersal multipliers for three dispersal scenarios (M0‐M2) during different timeslices for BioGeoBears. Table S2:3 LnL, AIC and LRT values of the different models used by BioGeoBEARS for the ancestral area estimation in three dataset subsets (Full, sea hibiscus group and papuan group) and three dispersal scenarios (M0–M2). [file ECE3-16-e74056-s001.xlsx]

## Sheet: Table S2.1
Table S2.1. Species distribution matrix for our 6 biogeografic areas in BioGeoBears analysis. (0) absent, (1) present.
Area	Pacific Ocean	Neotropical	Afrotropical	Indochina and Sunda	Wallacea	Sahul (New Guinea)
Code	P	N	A	I	W	G
Hibiscus floccosus	0	0	0	1	0	0
Hibiscus glanduliferum	0	0	0	1	0	0
Hibiscus pulvinulifer	0	0	0	0	0	1
Hibiscus sciadiolepidus	0	0	0	0	0	1
Kydia calycina	0	0	0	1	0	0
Papuodendron hooglandianum	0	0	0	0	0	1
Papuodendron lepidotum	0	0	0	0	0	1
Talipariti archboldianum	0	0	0	0	0	1
Talipariti archboldianum	0	0	0	0	0	1
Talipariti aruense	0	0	0	0	0	1
Talipariti elatum	0	1	0	0	0	0
Talipariti ellipticifolium	0	0	0	0	0	1
Talipariti glabrum	1	0	0	0	0	0
Talipariti hamabo	1	0	0	0	0	0
Talipariti hastatum	1	0	0	0	0	0
Talipariti macrophyllum	0	0	0	1	1	0
Talipariti pernambucense	0	1	0	0	0	0
Talipariti pleijtei	0	0	0	0	0	1
Talipariti potteri	1	0	0	0	0	0
Talipariti pseudotiliaceum	0	0	0	0	1	0
Talipariti sepikense	0	0	0	0	0	1
Talipariti tiliaceum (Atlantic)	0	0	1	0	0	0
Talipariti tiliaceum (Indic)	0	0	1	0	0	0
Talipariti tiliaceum (Pacific)	1	0	0	1	1	1

## Sheet: Table S2.2
Table S2.2. Manual dispersal multipliers for three dispersal scenarios (M0-M2) during different timeslices for BioGeoBears.
M0 - equal rates
	0-34 Ma
	P	N	A	I	W	G
P	1	1	1	1	1	1
N	1	1	1	1	1	1
A	1	1	1	1	1	1
I	1	1	1	1	1	1
W	1	1	1	1	1	1
G	1	1	1	1	1	1
M1 - strict
	0-2.6 Ma						2.6-10 Ma						10-23 Ma						23-34 Ma
	P	N	A	I	W	G	P	N	A	I	W	G	P	N	A	I	W	G	P	N	A	I	W	G
P	1	0.01	0.01	0.01	0.01	0.01	1	0.01	0.01	0.01	0.01	0.01	1	0.01	0.01	0.01	0.01	0.01	1	0.01	0.01	0.01	0.01	0.01
N	0.01	1	0.01	0.01	0.01	0.01	0.01	1	0.01	0.01	0.01	0.01	0.01	1	0.01	0.01	0.01	0.01	0.01	1	0.01	0.01	0.01	0.01
A	0.01	0.01	1	1	0.01	0.01	0.01	0.01	1	1	0.01	0.01	0.01	0.01	1	1	0.01	0.01	0.01	0.01	1	1	0.01	0.01
I	0.01	0.01	1	1	0.01	0.01	0.01	0.01	1	1	0.01	0.01	0.01	0.01	1	1	0.01	0.01	0.01	0.01	1	1	0.01	0.01
W	0.01	0.01	0.01	0.01	1	0.01	0.01	0.01	0.01	0.01	1	0.01	0.01	0.01	0.01	0.01	1	0.01	0.01	0.01	0.01	0.01	1	0.01
G	0.01	0.01	0.01	0.01	0.01	1	0.01	0.01	0.01	0.01	0.01	1	0.01	0.01	0.01	0.01	0.01	1	0.01	0.01	0.01	0.01	0.01	1
M2 stepping-stone
	0-2.6 Ma						2.6-10 Ma						10-23 Ma						23-34 Ma
	P	N	A	I	W	G	P	N	A	I	W	G	P	N	A	I	W	G	P	N	A	I	W	G
P	1	0.01	0.01	0.01	0.01	0.01	1	0.01	0.01	0.01	0.01	0.01	1	0.01	0.01	0.01	0.01	0.01	1	0.01	0.01	0.01	0.01	0.01
N	0.01	1	0.01	0.01	0.01	0.01	0.01	1	0.01	0.01	0.01	0.01	0.01	1	0.01	0.01	0.01	0.01	0.01	1	0.01	0.01	0.01	0.01
A	0.01	0.01	1	1	0.01	0.01	0.01	0.01	1	1	0.01	0.01	0.01	0.01	1	1	0.01	0.01	0.01	0.01	1	1	0.01	0.01
I	0.01	0.01	1	1	0.25	0.01	0.01	0.01	1	1	0.5	0.01	0.01	0.01	1	1	0.25	0.01	0.01	0.01	1	1	0.01	0.01
W	0.01	0.01	0.01	0.25	1	0.25	0.01	0.01	0.01	0.5	1	0.75	0.01	0.01	0.01	0.25	1	0.5	0.01	0.01	0.01	0.01	1	0.01
G	0.01	0.01	0.01	0.01	0.25	1	0.01	0.01	0.01	0.01	0.75	1	0.01	0.01	0.01	0.01	0.5	1	0.01	0.01	0.01	0.01	0.01	1

## Sheet: Table S2.3
Table S2.3. LnL, AIC and LRT values of the different models used by BioGeoBEARS for the ancestral area estimation in three dataset subsets (Full, sea hibiscus group and papuan group) and three dispersal scenarios (M0-M2)
			LnL	params	d	e	j	AIC	AIC wt	AICc	AICc wt	LRT p-value
Full dataset	M0 - equal rates	DEC	-41.62	2	0.011	2e-09	-	87.24	0.031	87.81	0.042	0.00304545
		DEC+J	-37.23	3	0.0058	1e-12	0.016	80.46	0.91	81.66	0.9
		DIVALIKE	-43.33	2	0.016	2.8e-09	-	90.65	0.0056	91.22	0.0076	0.0218587
		DIVALIKE+J	-40.7	3	0.011	1e-12	0.016	87.39	0.029	88.59	0.028
		BAYAREALIKE	-61.51	2	0.034	0.15	-	127	7.1e-11	127.6	9.5e-11	1.5316e-10
		BAYAREALIKE+J	-41.02	3	0.0053	1e-07	0.037	88.04	0.021	89.24	0.02
	M1 - land bridges	DEC	-52.91	2	0.042	1e-12	-	109.8	0.0001	110.4	0.0002	9.33177e-06
		DEC+J	-43.09	3	0.013	1e-12	0.72	92.17	1	93.37	1
		DIVALIKE	-60.26	2	0.23	0.02	-	124.5	9.4e-08	125.1	1.3e-07	0.000194766
		DIVALIKE+J	-53.32	3	0.76	0.062	0.8	112.6	3.6e-05	113.8	3.6e-05
		BAYAREALIKE	-72.41	2	0.44	0.11	-	148.8	5e-13	149.4	6.9e-13	2.48678e-10
		BAYAREALIKE+J	-52.39	3	0.27	0.063	0.77	110.8	9.1e-05	112	9.1e-05
	M2 - stepping stone	DEC	-49.33	2	0.034	1e-12	-	102.7	0.0033	103.2	0.0044	0.000245068
		DEC+J	-42.6	3	0.012	1e-12	0.14	91.2	1	92.4	1
		DIVALIKE	-57.24	2	0.16	0.025	-	118.5	1.2e-06	119.1	1.6e-06	0.0118119
		DIVALIKE+J	-54.07	3	0.084	0.015	0.23	114.1	1e-05	115.3	1e-05
		BAYAREALIKE	-69.61	2	0.22	0.14	-	143.2	5.1e-12	143.8	6.9e-12	1.04724e-07
		BAYAREALIKE+J	-55.46	3	0.056	0.047	0.26	116.9	2.6e-06	118.1	2.6e-06
Sea hibiscus group dataset	M0 - equal rates	DEC	-40.51	2	0.013	1e-12	-	85.01	0.0052	86.01	0.0093	0.0005
		DEC+J	-34.42	3	0.0073	1e-12	0.057	74.85	0.83	77.03	0.83
		DIVALIKE	-41.75	2	0.019	4e-09	-	87.49	0.0015	88.49	0.0027	0.0035
		DIVALIKE+J	-37.48	3	0.011	1e-12	0.048	80.95	0.039	83.14	0.039
		BAYAREALIKE	-52.88	2	0.06	0.19	-	109.8	2.2e-08	110.8	3.9e-08	9.1e-09
		BAYAREALIKE+J	-36.37	3	0.0062	1e-07	0.088	78.74	0.12	80.92	0.12
	M1 - land bridges	DEC	-52.87	2	0.042	1e-12	-	109.7	5e-05	110.7	9e-05	3.1e-06
		DEC+J	-41.98	3	0.013	1e-12	1.02	89.96	0.99	92.14	0.99
		DIVALIKE	-51.78	2	2.06	0.16	-	107.6	0.0001	108.6	0.0003	0.016
		DIVALIKE+J	-48.86	3	1.12	0.11	1.48	103.7	0.001	105.9	0.001
		BAYAREALIKE	-75	2	0.063	0.14	-	154	1.2e-14	155	2.2e-14	3.7e-14
		BAYAREALIKE+J	-46.35	3	0.37	0.085	0.91	98.69	0.013	100.9	0.013
	M2 - stepping stone	DEC	-48.8	2	0.04	1e-12	-	101.6	4.8e-05	102.6	8.7e-05	2.9e-06
		DEC+J	-37.86	3	0.015	1e-12	1.23	81.72	0.99	83.9	0.99
		DIVALIKE	-52.8	2	0.34	0.1	-	109.6	8.7e-07	110.6	1.6e-06	1.8e-05
		DIVALIKE+J	-43.62	3	0.1	0.027	1.48	93.24	0.0031	95.42	0.0031
		BAYAREALIKE	-61.27	2	0.32	0.19	-	126.5	1.8e-10	127.5	3.3e-10	2.2e-09
		BAYAREALIKE+J	-43.38	3	0.16	0.067	0.86	92.76	0.004	94.94	0.004
Papuan group dataset	M0 - equal rates	DEC	-9.01	2	0.0025	1e-12	-	22.01	0.35	23.11	0.4	1
		DEC+J	-9.01	3	0.0025	1e-12	1e-05	24.01	0.13	26.41	0.077
		DIVALIKE	-8.96	2	0.0048	1e-12	-	21.93	0.36	23.02	0.42	1
		DIVALIKE+J	-8.96	3	0.0048	9.6e-10	1e-05	23.93	0.13	26.33	0.081
		BAYAREALIKE	-14.4	2	0.0035	0.044	-	32.8	0.0016	33.89	0.0018	0.0093
		BAYAREALIKE+J	-10.66	3	0.0024	1e-07	0.011	27.33	0.024	29.73	0.015
	M1 - land bridges	DEC	-9.01	2	0.25	1e-12	-	22.01	0.35	23.11	0.4	1
		DEC+J	-9.01	3	0.25	1e-12	1e-05	24.01	0.13	26.41	0.077
		DIVALIKE	-8.96	2	0.48	1e-12	-	21.93	0.36	23.02	0.42	1
		DIVALIKE+J	-8.96	3	0.48	1e-12	1e-05	23.93	0.13	26.33	0.081
		BAYAREALIKE	-14.4	2	0.35	0.044	-	32.8	0.0016	33.89	0.0018	0.036
		BAYAREALIKE+J	-10.66	3	0.24	1e-07	0.52	27.33	0.024	29.73	0.015
	M2 - stepping stone	DEC	-8.13	2	0.024	1e-12	-	20.25	0.53	21.34	0.62	1
		DEC+J	-8.13	3	0.024	1e-12	1e-05	22.25	0.2	24.65	0.12
		DIVALIKE	-9.18	2	0.055	1e-12	-	22.37	0.18	23.46	0.21	1
		DIVALIKE+J	-9.18	3	0.055	1e-12	1e-05	24.37	0.068	26.77	0.041
		BAYAREALIKE	-13.39	2	0.027	0.048	-	30.79	0.0027	31.88	0.0032	0.018
		BAYAREALIKE+J	-10.57	3	0.01	0.019	0.1	27.15	0.017	29.55	0.01
