# Supplementary material for: Contrasting Dispersal Histories Shape Distinct Evolutionary Trajectories Between Malesian and Pantropical Talipariti (Malvaceae)
Source: Ecol Evol. 2026 Jul 30;16(8):e74056. doi: 10.1002/ece3.74056 (PMC13421916; doi:10.1002/ece3.74056)
Supplement: Supplementary file 4 — Table S3: MCMC convergence stats. [file ECE3-16-e74056-s004.xlsx]

## Sheet: Table S3
Table S3. MCMC convergence stats.
Inference for the input samples (6 chains: each with iter = 200000; warmup = 100000):
Node	Q5	Q50	Q95	Mean	SD	Rhat	Bulk_ESS	Tail_ESS
t_n74	0.6	0.7	0.7	0.7	0	1	136495	290942
t_n75	0	0	0	0	0	1	232852	362152
t_n76	0.6	0.6	0.6	0.6	0	1	266259	272051
t_n77	0.3	0.4	0.4	0.4	0	1	12861	30258
t_n78	0.2	0.2	0.3	0.2	0.1	1	21052	37517
t_n79	0	0	0	0	0	1	38137	87260
t_n80	0.1	0.2	0.2	0.2	0	1	20039	39065
t_n81	0	0	0	0	0	1	20709	53204
t_n82	0	0	0	0	0	1	36158	74236
t_n83	0.6	0.6	0.6	0.6	0	1	171388	201937
t_n84	0.5	0.5	0.5	0.5	0	1	140831	227517
t_n85	0.5	0.5	0.5	0.5	0	1	562927	582243
t_n86	0.2	0.2	0.3	0.3	0.1	1	24503	37022
t_n87	0	0	0	0	0	1	128884	210824
t_n88	0	0	0	0	0	1	51843	112241
t_n89	0.3	0.3	0.4	0.3	0	1	7544	17945
t_n90	0.2	0.3	0.3	0.3	0	1	9749	22456
t_n91	0.1	0.1	0.2	0.1	0	1	22412	37772
t_n92	0.2	0.3	0.4	0.3	0	1	10118	23530
t_n93	0.1	0.1	0.2	0.1	0	1	9084	17302
t_n94	0.1	0.1	0.1	0.1	0	1	10080	18154
t_n95	0	0	0.1	0.1	0	1	20688	37217
t_n96	0.1	0.1	0.2	0.1	0	1	26948	51635
t_n97	0.4	0.5	0.5	0.5	0	1	4723	13506
t_n98	0.3	0.3	0.4	0.3	0	1	6778	19289
t_n99	0.2	0.3	0.4	0.3	0	1	9355	25037
t_n100	0.1	0.2	0.2	0.2	0	1	15380	33833
t_n101	0	0.1	0.1	0.1	0	1	26178	50227
t_n102	0.1	0.2	0.3	0.2	0	1	18917	34168
t_n103	0	0	0	0	0	1	191213	296717
t_n104	0.4	0.4	0.5	0.4	0	1	4938	14419
t_n105	0.3	0.4	0.4	0.4	0	1	4357	14269
t_n106	0.2	0.3	0.3	0.3	0	1	4073	9329
t_n107	0.2	0.2	0.3	0.2	0	1	4669	10510
t_n108	0.1	0.2	0.3	0.2	0	1	7641	15243
t_n109	0.1	0.1	0.1	0.1	0	1	6856	16623
t_n110	0	0.1	0.1	0.1	0	1	9099	21250
t_n111	0	0	0	0	0	1	10232	28856
t_n112	0	0	0	0	0	1	22461	47429
t_n113	0	0	0	0	0	1	29273	54782
t_n114	0	0	0	0	0	1	309136	375178
t_n115	0	0	0	0	0	1	12645	32658
t_n116	0	0	0	0	0	1	70472	119627
t_n117	0	0	0	0	0	1	19338	41878
t_n118	0	0	0	0	0	1	26583	50800
t_n119	0	0.1	0.1	0.1	0	1	7906	18367
t_n120	0	0	0.1	0	0	1	12955	31209
t_n121	0	0	0	0	0	1	11325	34676
t_n122	0	0	0	0	0	1	12344	34827
t_n123	0	0	0	0	0	1	20102	45896
t_n124	0	0	0	0	0	1	49070	90293
t_n125	0	0	0	0	0	1	25496	54881
t_n126	0	0	0	0	0	1	178671	279822
t_n127	0	0	0	0	0	1	346362	409869
t_n128	0	0	0	0	0	1	38945	71479
t_n129	0	0	0	0	0	1	26146	55768
t_n130	0.2	0.2	0.2	0.2	0	1	5310	11809
t_n131	0	0.1	0.1	0.1	0	1	19909	36727
t_n132	0.1	0.2	0.2	0.2	0	1	7150	15343
t_n133	0.1	0.1	0.1	0.1	0	1	14431	28147
t_n134	0.2	0.2	0.3	0.2	0	1	1937	4494
t_n135	0.1	0.2	0.2	0.2	0	1	1793	3826
t_n136	0.1	0.2	0.2	0.2	0	1	1693	3361
t_n137	0.1	0.2	0.2	0.2	0	1	1700	3367
t_n138	0.1	0.1	0.2	0.1	0	1	3065	5543
t_n139	0	0	0	0	0	1	38613	81120
t_n140	0.1	0.1	0.2	0.2	0	1	2027	4232
t_n141	0.1	0.1	0.2	0.1	0	1	2594	5196
t_n142	0.1	0.1	0.2	0.1	0	1	3432	6536
t_n143	0	0	0.1	0	0	1	9271	22335
t_n144	0	0	0	0	0	1	16143	38681
t_n145	0	0	0	0	0	1	38909	77450
For each parameter, Bulk_ESS and Tail_ESS are crude measures of
effective sample size for bulk and tail quantities respectively (an ESS > 100
per chain is considered good), and Rhat is the potential scale reduction
factor on rank normalized split chains (at convergence, Rhat <= 1.05).
